# Supplementary material for: HLA-B*44 and C*01 Prevalence Correlates with Covid19 Spreading across Italy
Source: Int J Mol Sci. 2020 Jul 23;21(15):5205. doi: 10.3390/ijms21155205 (PMC7432860; doi:10.3390/ijms21155205)
Supplement: Supplementary file 1 [file ijms-21-05205-s001.zip]

Archive with 1 entries (1 files):
- ijms-841982-supplementary.xlsx
