# Supplementary material for: HLA-B*44 and C*01 Prevalence Correlates with Covid19 Spreading across Italy
Source: Int J Mol Sci. 2020 Jul 23;21(15):5205. doi: 10.3390/ijms21155205 (PMC7432860; doi:10.3390/ijms21155205)
Supplement: Supplementary file 1 [file ijms-21-05205-s001.zip › ijms-841982-supplementary.xlsx]

## Sheet: HLA AND Covid-19 data Italy
Region	Province	N_campione	Popolation (#)	B*14	B*18	B*49	B*44	B*51	B*15:01	B*8	A*25	C*01	C*03	#Covid cases 9April2020	incidenza Covid-19 incidence	quintili incidenza COVID
Abruzzo	Chieti	1116	381993	4.06	10.33	3.43	8.5	9.51	3.29	3.57	1.3	3.01	7.35	369	0.0965986	2
Abruzzo	L'aquila	1134	297592	2.87	9.66	4.17	8.12	11.02	2.04	4.87	0.69	3.22	5.55	199	0.0668701	2
Abruzzo	Pescara	1315	295463	3.33	10.79	3.88	7.79	9	3.46	4.5	0.67	3.48	7.9	805	0.272454	4
Abruzzo	Teramo	843	287331	4.6	10.47	3.53	8.33	9.53	3.47	4.2	1.13	2.11	7.8	558	0.194201	3
Basilicata	matera	1513	204296	3.67	11.65	5.26	7.11	9.11	2.65	2.36	0.4	3.67	6.81	146	0.0714649	2
Basilicata	potenza	1424	393172	3.38	8.41	2.71	10.65	9.11	2.84	6.89	0.68	1.43	3.78	157	0.0399316	1
Calabria	catanzaro	4494	369134	4.82	9.68	7.32	6.56	7.86	2.38	3.21	0.78	2.33	5	173	0.0468664	1
Calabria	cosenza	1316	733368	4.69	11.51	8.98	6.04	7.59	2.61	2.94	0.69	2.26	5.68	275	0.0374982	1
Calabria	reggio calabria	1527	563550	4.77	11.98	5.26	7.69	7.92	2.02	4.15	0.96	2.85	5.05	250	0.0443616	1
Campania	avellino	216	429073	4.74	11.58	5.26	8.95	7.11	4.21	3.68	0.79	2.9	5.88	379	0.08833	2
Campania	benevento	150	286866	6.67	6.94	7.89	7.32	8.44	2.22	4.81	0.74	1.43	6.67	145	0.0505462	1
Campania	caserta	367	852149	3.06	10.96	4.51	6.25	10.88	1.49	4.61	0.74	3.65	5.24	352	0.0413073	1
Campania	napoli	2689	3060124	4.32	10.71	5.05	7.79	9.5	2.31	3.7	0.8	2.44	5.91	1699	0.0555206	2
Campania	salerno	629	1073177	4.73	11.58	6.29	6.34	8.71	1.61	3.73	0.71	2.26	3.27	499	0.0464975	1
Emilia Romagna	bologna	6804	914809	3.87	8.95	3.63	8.68	9.76	3.1	6.22	1.74	4.07	5.8	2856	0.312196	4
Emilia Romagna	ferrara	2768	344202	3.14	10.51	2.89	8.61	9.12	2.18	6.46	1.81	2.87	5.81	563	0.163567	3
Emilia Romagna	forlì	3664	358525	3.19	8.3	4.89	10.09	8.93	3.35	5.19	1.57	3.19	5.47	1081	0.301513	4
Emilia Romagna	modena	8887	634713	3.04	7.74	3.69	10.29	10.2	3.26	6.77	2.08	3.55	6.11	2867	0.4517	5
Emilia Romagna	parma	5292	393353	3.74	8.98	3.06	10.18	9.03	2.86	6.94	2.23	4.79	6.75	2421	0.615478	5
Emilia Romagna	piacenza	4309	263855	3.86	7.74	3.76	10.76	9.86	2.68	7.31	2.15	3.64	6.09	3020	1.14457	5
Emilia Romagna	ravenna	3916	347849	3.36	7.64	3.91	10.5	8.35	3.49	6.41	1.61	3.77	7.07	751	0.215898	3
Emilia Romagna	reggio emilia	6522	454798	3.08	7.89	3.42	11.64	8.84	3.01	6.43	1.85	3.27	6.31	3505	0.770672	5
Friuli VG	gorizia	1230	136447	2.76	7.52	2.25	9.98	10.17	5.31	7.17	2.74	4.59	9.22	120	0.0879462	2
Friuli VG	pordenone	1299	286307	2.43	7.99	2.19	9.44	14.69	3.74	6.51	2.1	5.07	8.57	513	0.179178	3
Friuli VG	trieste	1224	241895	1.83	7.61	3.02	9.06	10.52	3.93	8.33	2.22	4.52	7.66	821	0.339403	4
Friuli VG	udine	5751	518954	3.57	9.96	2.19	9.8	13.95	4.69	6.87	2.36	4.66	7.91	839	0.161671	3
Lazio	frosinone	708	484589	2.35	4.47	4.88	7.24	10.77	2.59	4.08	1.17	3.21	7.8	441	0.091005	2
Lazio	latina	663	491431	3.55	10	4.71	6.77	10.49	2.39	4.38	1.02	2.88	6.47	377	0.0767147	2
Lazio	rieti	299	147550	2.42	7.95	3.81	8.89	11.66	3.73	4.08	1.04	2.05	7.49	269	0.182311	3
Lazio	roma	10063	3704396	3.79	10.24	4.35	8.03	9.4	2.58	4.97	1.06	2.75	6.27	3026	0.0816867	2
Lazio	viterbo	1682	289109	3.45	9.42	4.27	9.21	9.28	2.85	5.2	1.11	2.73	6.93	278	0.0961575	2
Liguria	genova	8610	876806	3.98	9.34	3.08	9.67	10.17	2.54	6.46	1.66	5.36	6.76	2849	0.324929	4
Liguria	imperia	1687	205095	3.78	8.81	4.26	9.64	10.72	3.38	5.8	1.72	5.65	6.8	831	0.405178	5
Liguria	la Spezia	1284	215736	4.53	8.01	3.25	9.1	10.39	2.73	7.5	1.8	4.74	6.28	619	0.286925	4
Liguria	savona	3501	272367	3.32	8.93	2.83	10.21	10.68	3.16	5.86	1.7	5.36	6.76	656	0.240851	4
Lombardia	bergamo	10448	973559	2.59	8.08	2.9	9.77	13.89	3.36	7.38	2.75	6.89	5.92	10043	1.03158	5
Lombardia	brescia	9511	1109841	3.12	7.64	2.98	9.87	13.7	3.76	7.58	3	8.59	7.06	10122	0.912023	5
Lombardia	como	7675	537853	2.87	7.8	3.28	10.15	11.68	3.49	6.69	1.68	4.4	7.72	1605	0.298409	4
Lombardia	cremona	4912	335950	3.24	9.88	3.36	9.44	10.59	3.04	6.3	2.46	4.59	7.07	4489	1.33621	5
Lombardia	mantova	3967	377887	3.47	9.28	3.45	8.7	10.67	3.6	6.49	2.34	3.83	6.72	2277	0.602561	5
Lombardia	milano	30482	3705323	3.54	9.5	3.43	9.15	10.34	3.04	5.89	1.93	4.25	7.16	12479	0.336786	4
Lombardia	pavia	3671	493829	4.84	9.21	3.52	8.45	10.82	2.99	6.2	2	4.29	6.39	2889	0.58502	5
Lombardia	sondrio	1909	176769	4.64	5.93	1.96	10.68	17.56	4.14	7.78	2.08	8.22	6.62	654	0.369974	5
Lombardia	varese	5678	812934	2.85	8.96	3.01	8.93	11.27	3.26	5.91	2.03	5.11	7.31	1491	0.18341	3
Marche	ancona	2812	448627	3.39	8.37	4.14	8.61	10.94	2.64	5.25	1.05	2.66	6.77	1481	0.330118	4
Marche	ascoli piceno	2834	369579	3.36	7.89	4.41	6.32	10.48	2.93	4.5	1.06	2.69	7.69	236	0.0638564	2
Marche	macerata	1649	301701	2.76	9.35	4.43	8.63	0.93	2.23	4.05	1.29	3.21	7.36	732	0.242624	4
Marche	pesaro urbino	1037	351216	2.53	9.81	4.41	11.03	10.48	2.93	4.5	1.31	2.94	6.05	2044	0.581978	5
Molise	campobasso	1016	230692	4.5	11.72	4.24	7.75	8.74	2.25	3.93	0.84	2.28	5.32	176	0.0762922	2
Piemonte	alessandria	3919	417751	3.24	9.22	3.53	9.15	10.44	3.1	6.37	1.68	3.66	7.66	2081	0.498144	5
Piemonte	asti	3760	208221	3.95	10.31	3.16	8.89	10.18	3.73	5.84	1.51	3.96	7.55	655	0.31457	4
Piemonte	cuneo	7893	556359	4.73	7.15	2.93	11.32	10.33	4.53	6.25	1.52	3.36	8.86	1301	0.233842	3
Piemonte	novara	4567	343097	3.65	7.89	2.43	11.13	13.48	3.47	5.64	1.94	5.54	7.47	1218	0.355002	4
Piemonte	torino	14086	2165299	3.95	9.56	3.58	10.43	10.27	3.33	6.39	1.48	3.27	7.38	6925	0.319817	4
Piemonte	vercelli	2160	176666	2.64	10.43	2.33	8.92	11.27	3.51	6.27	2.17	4.43	7.56	693	0.392266	5
Puglia	bari	5604	1559821	3.86	11.66	4.21	7.54	8.95	1.94	3.48	1.03	2.67	5.07	870	0.0557756	2
Puglia	brindisi	1950	402093	3.21	14.15	4.52	8.16	7.95	2.3	3.68	0.54	2.26	5.67	299	0.0743609	2
Puglia	foggia	3049	690426	4.38	11.11	4.01	7.02	8.63	1.98	3.87	1.47	2.62	5.36	701	0.101532	2
Puglia	lecce	3510	787639	3.13	13.35	3.97	9	9.14	1.86	3.32	0.79	3.14	5.49	395	0.0501499	1
Puglia	taranto	1127	579521	3.06	12.9	3.97	8.13	8.57	2.28	2.57	0.83	2.38	5.6	206	0.0355466	1
Sardegna	cagliari	10276	759872	6.83	24.98	4.65	4.28	5.78	1.13	2.32	0.47	2.59	4.72	161	0.0211878	1
Sardegna	nuoro	3669	264754	6.78	30.61	5.17	4.05	7.72	0.57	1.77	0.47	3.19	3.52	67	0.0253065	1
Sardegna	oristano	3302	152879	6.76	23.7	4.32	3.65	5.35	0.92	2.74	0.7	3.08	4.26	31	0.0202775	1
Sardegna	sassari	5045	453342	6.54	24.53	4.82	4.63	5.84	1.07	2.82	0.53	3.29	3.87	689	0.151982	3
Sicilia	agrigento	1537	447684	4.7	10.13	6.16	8	7.35	1.76	3.98	1.1	1.98	5.6	115	0.0256878	1
Sicilia	caltanisetta	522	273597	5.64	9.18	4.61	7.73	8.58	1.58	3.85	0.79	3.65	4.97	112	0.0409361	1
Sicilia	catania	1099	1053964	6.34	10.08	4.14	8.71	7.19	1.76	3.17	1.27	2.04	6.75	662	0.0628105	2
Sicilia	enna	114	176959	6.45	12.31	5.84	7.53	10.17	0.54	2.69	1.61	3.49	3.44	300	0.169531	3
Sicilia	messina	2159	661708	4.21	11.38	5.01	7.83	8.17	1.09	3.74	1.33	2.11	5.14	399	0.0602985	2
Sicilia	palermo	3695	1235269	4.84	9.21	5.24	8.45	7.51	1.57	5.41	1.4	2.35	4.44	346	0.0280101	1
Sicilia	ragusa	405	295246	5.24	12.38	5.29	7.43	8.59	2.19	3.34	2.33	1.22	5.94	58	0.0196446	1
Sicilia	siracusa	476	396175	5.75	12.57	4.89	8.52	9.12	0.85	4.68	1.39	0.68	5.16	124	0.0312993	1
Sicilia	trapani	1072	425067	5.06	8.74	5.41	9.8	8.36	1.27	4.74	1.65	3.32	5.95	116	0.0272898	1
Toscana	arezzo	1197	323007	2.48	9.37	4.54	8.27	10.04	3.36	6.8	1.7	2.89	5.88	399	0.123527	3
Toscana	firenze	8305	933265	3.29	8.36	3.41	9.95	9.25	3.49	6.55	1.58	3.45	6.76	1961	0.210123	3
Toscana	Livorno	3565	326439	3.06	8.94	3.35	9.64	9.57	3.19	6.47	1.43	3.61	6.49	353	0.108137	2
Toscana	lucca	2221	372358	3.51	7.87	3.08	12	9.96	2.58	7.43	1.56	3.16	5.45	979	0.262919	4
Toscana	massa carrara	866	197288	3.2	7.83	3.01	10.33	10.58	2.69	8.08	1.57	3.89	4.82	790	0.40043	5
Toscana	pisa	3297	384547	3.55	9.46	2.54	10.57	8.85	3.44	5.78	1.51	3.06	6.74	606	0.157588	3
Toscana	pistoia	1244	268437	3.38	8.41	2.71	10.65	9.11	2.84	6.89	1.89	2.97	6.75	457	0.170245	3
Toscana	siena	1006	252262	2.87	7.67	3.41	8.2	9.94	2.94	6.43	1.46	3.8	7.04	360	0.142709	3
Trentino AA	bolzano	4098	463207	2.9	6.6	1.99	10.93	11.04	4.57	7.65	1.94	4.37	8.56	1903	0.410831	5
Trentino AA	trento	4808	477357	2.81	6.93	1.75	9.49	12.68	4.74	8.8	2.66	5.72	8.43	2708	0.56729	5
Umbria	perugia	3102	606413	3.05	8.98	3.88	10.14	9	3.46	4.5	1.18	2.28	6.48	947	0.156164	3
Umbria	terni	785	219783	3.35	10	3.81	8.97	9.96	3.97	5.46	1.23	2.51	7.57	305	0.138773	3
Valle Aosta	aosta	1057	119546	2.78	7.37	3.71	12.66	10.63	3.71	6.82	1.24	3.87	8.71	868	0.72608	5
Veneto	belluno	3528	209492	3.66	8.01	2.08	8.22	13.82	4	9.23	1.56	5.87	9.99	620	0.295954	4
Veneto	padova	9718	849711	2.7	10.58	2.75	9.09	10.76	3.93	6.62	2.43	4.32	7.95	3134	0.368831	4
Veneto	rovigo	2245	242385	2.96	10.47	3.15	9.33	9.49	3.08	5.56	2.35	3.45	7.04	249	0.102729	2
Veneto	treviso	7555	796171	2.66	9.32	2.49	8.93	12.2	3.44	7.32	1.94	5.26	8.83	1906	0.239396	4
Veneto	venezia	5937	809613	2.85	9.14	2.45	9.52	11.96	3.42	6.41	2.44	5.73	7.96	1751	0.216276	3
Veneto	verona	9484	827328	3.41	9.37	2.28	9.87	11.06	4.88	6.49	2.92	4.05	7.04	3049	0.368536	4
Veneto	vicenza	12200	795123	2.47	7.74	2.35	9.33	11.87	4.67	8.45	1.9	4.86	8.01	1885	0.23707	3
Puglia	BAT													212	0.054	1
Piemonte	BIELLA													621	0.351	4
Calabria	CROTONE													113	0.065	2
Marche	FERMO													339	0.194	3
Toscana	Grosseto													292	0.131	3
Molise	Isernia													43	0.05	1
Lombardia	Lecco													1805	0.532	5
Lombardia	Lodi													2376	1.034	5
Lombardia	Monza Brianza													3355	0.385	5
Toscana	Prato													355	0.139	3
Emilia Romagna	Rimini													1613	0.478	5
Sardegna	Sud Sardegna													78	0.022	1
Piemonte	Verbano-Cusio-Ossola													774	0.486	5
Calabria	VIBO VALENTIA													61	0.038	1
